# Supplementary material for: Monocyte apoptotic bodies are vehicles for influenza A virus propagation
Source: Commun Biol. 2020 May 8;3:223. doi: 10.1038/s42003-020-0955-8 (PMC7210108; doi:10.1038/s42003-020-0955-8)
Supplement: Supplementary file 3 — Supplementary Data 1 [file 42003_2020_955_MOESM3_ESM.xlsx]

## Sheet: F1C
		ApoBDs	ApoCells	AFI	ave	ttest
	3 viable 1	2586	4359	0.593255
	3 viable 2	2591	5300	0.488868
	3 viable 3	2850	4024	0.70825	0.596791
	3 IAV 1	3261	3671	0.888314
	3 IAV 2	3095	3407	0.908424
	3 IAV 3	3862	3456	1.11748	0.971405

## Sheet: F1D
	NP
-	10.926
-	9.01568
-	6.65843
+	89.074
+	90.9843
+	93.3416
	HA
-	2.83152
-	5.61074
-	4.23442
+	97.1685
+	94.3893
+	95.7656

## Sheet: F1H
	ANNEXIN V POS MONOCYTES
	281016			CD45	AV Mono	Cell number	ApoCells	AVE	ST DEV	ST ER
	Day 3	PBS	1	13466	0	30000	0	27.8309	36.274	14.8088
	Day 3	PBS	2	11160	0	28000	0
	Day 3	PBS	3	26556	15	23000	12.9914
	Day 3	PBS	1	49767	17	90000	30.7433
	Day 3	PBS	2	55068	18	80000	26.1495
	Day 3	PBS	3	28115	21	130000	97.1012
	Day 3	X31 10,000 pfu	4	32205	1324	93000	3823.38	31506.3	37696.3	15389.5
	Day 3	X31 10,000 pfu	5	18835	880	140000	6541.01
	Day 3	X31 10,000 pfu	6	18659	921	107000	5281.47
	Day 3	X31 10,000 pfu	4	30397	2057	780000	52783.5
	Day 3	X31 10,000 pfu	5	14639	810	1780000	98490.3
	Day 3	X31 10,000 pfu	6	51652	2197	520000	22118
	Day 3	PR8 100 pfu	7	5202	114	148000	3243.37	21148.6	23990.1	9793.91
	Day 3	PR8 100 pfu	8	2453	82	105000	3509.99
	Day 3	PR8 100 pfu	9	21129	272	68000	875.385
	Day 3	PR8 100 pfu	7	83008	1938	920000	21479.4
	Day 3	PR8 100 pfu	8	38238	1801	780000	36737.8
	Day 3	PR8 100 pfu	9	13620	547	1520000	61045.5
	Day 3	PR8 1000 pfu	10	15836	706	102000	4547.36	59356.9	75244.2	30718.3
	Day 3	PR8 1000 pfu	11	17726	1595	130000	11697.5
	Day 3	PR8 1000 pfu	12	28450	1291	110000	4991.56
	Day 3	PR8 1000 pfu	10	32159	3429	950000	101295
	Day 3	PR8 1000 pfu	11	16178	1840	1700000	193349
	Day 3	PR8 1000 pfu	12	43365	2686	650000	40260.6
	Day 3	PR8 10,000 pfu	13	8233	987	202000	24216.4	67257.3	56916	23235.9
	Day 3	PR8 10,000 pfu	14	11195	1572	171000	24011.8
	Day 3	PR8 10,000 pfu	15	27400	2982	128000	13930.5
	Day 3	PR8 10,000 pfu	13	23784	3105	1060000	138383
	Day 3	PR8 10,000 pfu	14	22805	2245	1370000	134867
	Day 3	PR8 10,000 pfu	15	14530	1375	720000	68134.9
	Day 5	PBS	16	48138	3	14000	0.872492	18.7867	23.4971	9.59266
	Day 5	PBS	17	49006	3	18000	1.10191
	Day 5	PBS	18	55396	9	15000	2.437
	Day 5	PBS	16	30297	17	60000	33.6667
	Day 5	PBS	17	16115	5	50000	15.5135
	Day 5	PBS	18	21986	10	130000	59.1285
	Day 5	X31 10,000 pfu	19	41465	2075	124000	6205.23	31137.4	36822.9	15032.9
	Day 5	X31 10,000 pfu	20	38214	1181	101000	3121.4
	Day 5	X31 10,000 pfu	21	61091	1288	70000	1475.83
	Day 5	X31 10,000 pfu	19	49727	6182	780000	96968.6
	Day 5	X31 10,000 pfu	20	50924	2443	760000	36459.8
	Day 5	X31 10,000 pfu	21	43201	2788	660000	42593.5
	Day 5	PR8 100 pfu	22	41835	2125	67000	3403.25	13976.7	15906	6493.6
	Day 5	PR8 100 pfu	23	51898	1371	93000	2456.8
	Day 5	PR8 100 pfu	24	45238	816	69000	1244.62
	Day 5	PR8 100 pfu	22	59634	2909	520000	25366.1
	Day 5	PR8 100 pfu	23	45447	947	510000	10627.1
	Day 5	PR8 100 pfu	24	39668	2215	730000	40762.1
	Day 5	PR8 1000 pfu	25	62107	2243	54000	1950.21	17334.8	17287.2	7057.46
	Day 5	PR8 1000 pfu	26	40983	2879	73000	5128.15
	Day 5	PR8 1000 pfu	27	47542	1954	97000	3986.75
	Day 5	PR8 1000 pfu	25	22739	604	1080000	28687.3
	Day 5	PR8 1000 pfu	26	24727	757	1490000	45615.3
	Day 5	PR8 1000 pfu	27	37496	1013	690000	18641.2
	Day 5	PR8 10,000 pfu	28	29663	761	68000	1744.53	49923.1	43547.2	17778.1
	Day 5	PR8 10,000 pfu	29	39909	6665	144000	24048.7
	Day 5	PR8 10,000 pfu	30	27076	2995	109000	12057
	Day 5	PR8 10,000 pfu	28	23210	1774	830000	63439
	Day 5	PR8 10,000 pfu	29	22188	2604	810000	95062.2
	Day 5	PR8 10,000 pfu	30	8540	1546	570000	103187

## Sheet: F1i
MONOCYTE APOPTOTIC BODIES
				CD45	MonoApoBDs	Cell number	MonoApoBDs	AVE	ST DEV	ST ER
281016	Day 3	PBS	1	13466	105	30000	233.922	547.003	517.746	211.369
281016	Day 3	PBS	2	11160	49	28000	122.939
281016	Day 3	PBS	3	26556	133	23000	115.191
90417	Day 3	PBS	1	49767	381	90000	689.011
90417	Day 3	PBS	2	55068	451	80000	655.19
90417	Day 3	PBS	3	28115	317	130000	1465.77
281016	Day 3	X31 10,000 pfu	4	32205	15938	93000	46025	274646	309749	126455
281016	Day 3	X31 10,000 pfu	5	18835	13747	140000	102181
281016	Day 3	X31 10,000 pfu	6	18659	14589	107000	83660.6
90417	Day 3	X31 10,000 pfu	4	30397	10314	780000	264662
90417	Day 3	X31 10,000 pfu	5	14639	7201	1780000	875591
90417	Day 3	X31 10,000 pfu	6	51652	27391	520000	275755
281016	Day 3	PR8 100 pfu	7	5202	1484	148000	42220.7	185500	238606	97410.4
281016	Day 3	PR8 100 pfu	8	2453	1068	105000	45715.5
281016	Day 3	PR8 100 pfu	9	21129	3032	68000	9757.96
90417	Day 3	PR8 100 pfu	7	83008	12624	920000	139915
90417	Day 3	PR8 100 pfu	8	38238	11385	780000	232238
90417	Day 3	PR8 100 pfu	9	13620	5763	1520000	643154
281016	Day 3	PR8 1000 pfu	10	15836	7180	102000	46246.5	229013	238877	97521.3
281016	Day 3	PR8 1000 pfu	11	17726	10611	130000	77819.6
281016	Day 3	PR8 1000 pfu	12	28450	8935	110000	34546.6
90417	Day 3	PR8 1000 pfu	10	32159	14018	950000	414102
90417	Day 3	PR8 1000 pfu	11	16178	5920	1700000	622079
90417	Day 3	PR8 1000 pfu	12	43365	11961	650000	179284
281016	Day 3	PR8 10,000 pfu	13	8233	7923	202000	194394	397309	324927	132651
281016	Day 3	PR8 10,000 pfu	14	11195	10062	171000	153694
281016	Day 3	PR8 10,000 pfu	15	27400	18953	128000	88539.6
90417	Day 3	PR8 10,000 pfu	13	23784	17209	1060000	766967
90417	Day 3	PR8 10,000 pfu	14	22805	13918	1370000	836118
90417	Day 3	PR8 10,000 pfu	15	14530	6945	720000	344143
281016	Day 5	PBS	16	48138	147	14000	42.7521	470.742	601.144	245.416
281016	Day 5	PBS	17	49006	175	18000	64.2778
281016	Day 5	PBS	18	55396	135	15000	36.555
90417	Day 5	PBS	16	30297	207	60000	409.942
90417	Day 5	PBS	17	16115	225	50000	698.107
90417	Day 5	PBS	18	21986	266	130000	1572.82
281016	Day 5	X31 10,000 pfu	19	41465	6367	124000	19040.3	106326	102716	41933.5
281016	Day 5	X31 10,000 pfu	20	38214	7649	101000	20216.4
281016	Day 5	X31 10,000 pfu	21	61091	10128	70000	11605
90417	Day 5	X31 10,000 pfu	19	49727	15504	780000	243190
90417	Day 5	X31 10,000 pfu	20	50924	9748	760000	145481
90417	Day 5	X31 10,000 pfu	21	43201	12988	660000	198423
281016	Day 5	PR8 100 pfu	22	41835	17690	67000	28331.1	89530.5	84359.5	34439.6
281016	Day 5	PR8 100 pfu	23	51898	1942	93000	3480.02
281016	Day 5	PR8 100 pfu	24	45238	20564	69000	31365.6
90417	Day 5	PR8 100 pfu	22	59634	20354	520000	177484
90417	Day 5	PR8 100 pfu	23	45447	8165	510000	91626.5
90417	Day 5	PR8 100 pfu	24	39668	11134	730000	204896
281016	Day 5	PR8 1000 pfu	25	62107	22865	54000	19880.4	173164	173834	70967.5
281016	Day 5	PR8 1000 pfu	26	40983	22757	73000	40535.4
281016	Day 5	PR8 1000 pfu	27	47542	20064	97000	40936.6
90417	Day 5	PR8 1000 pfu	25	22739	5268	1080000	250206
90417	Day 5	PR8 1000 pfu	26	24727	7682	1490000	462902
90417	Day 5	PR8 1000 pfu	27	37496	12201	690000	224522
281016	Day 5	PR8 10,000 pfu	28	29663	9780	68000	22419.8	226515	213166	87024.7
281016	Day 5	PR8 10,000 pfu	29	39909	14814	144000	53452
281016	Day 5	PR8 10,000 pfu	30	27076	19579	109000	78819.3
90417	Day 5	PR8 10,000 pfu	28	23210	9906	830000	354243
90417	Day 5	PR8 10,000 pfu	29	22188	15450	810000	564021
90417	Day 5	PR8 10,000 pfu	30	8540	4287	570000	286135

## Sheet: F2c
		NP+
		290816			NP+ ApoBDs	St dev	St er
		86.2494		NP	84.0296	3.53608	2.04156
		85.8876
		79.9518
					HA+ ApoBDs	St dev	St er
		Ha+		HA	33.9181	7.64372	4.4131
		42.7424
		29.664
		29.3478

## Sheet: F2K
	Nill	10^3	10^4	ApoCells	10^6 PR8	10^5 Pr8
	1.5	1	16.5	0.5	23.5	81
	0	1.5	11	0	10
	0	4.5	16	0	17
		1.5	13.5	0.5
		3.5	7.5
		4	2.5
		9	10.5
		2	4
		1.5	2
		0	1.5
		1	3.5

## Sheet: F2I
Nil	UV ApoBDs	100	1000	10000	100000	100 ApoCells	10^6	Supernatant
0	1.41421	0	1.41421	1.41421	8.48528	0.5	9.5	0
2.5	1	5	7	9	9.5	1	77.5	0
0	0	0	8	7	6	0	19.5
0	0	0	0.5	3	28.5		15.5
0	0	0	1.5	3.5	24

## Sheet: F3B
Total	NP neg	NP pos	sum	NP pos	ave	st dev	st er
	19272	42	19314	0.217459
	19616	7	19623	0.0356724
	19615	10	19625	0.0509554	0.101362	0.100833	0.0582157
	19607	41	19648	0.208673
	19636	46	19682	0.233716
	19411	77	19488	0.395115	0.279168	0.101191	0.0584225
	17985	1668	19653	8.48725
	17489	2195	19684	11.1512
	17783	1903	19686	9.66677	9.7684	1.33487	0.770689
	17351	2413	19764	12.2091
	17511	2312	19823	11.6632
	17589	2144	19733	10.865	11.5791	0.675945	0.390257
	19497	29	19526	0.14852
	19582	17	19599	0.0867391
	19458	27	19485	0.138568	0.124609	0.0331716	0.0191517
	19253	52	19305	0.26936
	19092	69	19161	0.360106
	18713	109	18822	0.57911	0.402859	0.159239	0.0919365
	19205	167	19372	0.862069
	19010	134	19144	0.699958
	19152	169	19321	0.874696	0.812241	0.0974445	0.0562596
	16718	2610	19328	13.5037
	17088	2467	19555	12.6157
	17045	2465	19510	12.6345	12.918	0.507349	0.292918
	16098	3218	19316	16.6598
	15633	3892	19525	19.9334
	16503	2873	19376	14.8276	17.1403	2.58659	1.49337
	19237	46	19283	0.238552
	19319	31	19350	0.160207
	19222	61	19283	0.316341	0.238367	0.0780672	0.0450721
	9476	10481	19957	52.5179
	10060	9868	19928	49.5183
	9681	10149	19830	51.18	51.0721	1.50274	0.867605

## Sheet: F3C
	Necrotic	Apoptotic	Viable	Total	Necrotic	ave	st dev	st er	Apoptotic	ave	st dev	st er	Viable	ave	st dev	st er
a	539	596	18069	19204	2.80671				3.10352				94.0898
a	2646	1495	15354	19495	13.5727				7.66863				78.7587
a	1290	1945	16260	19495	6.61708	7.6655	5.45904	3.15178	9.97692	6.91636	3.4979	2.01952	83.406	85.4181	7.86113	4.53862
b	335	530	18696	19561	1.71259				2.70947				95.5779
b	428	394	18809	19631	2.18023				2.00703				95.8127
b	1066	1785	16505	19356	5.50734	3.13338	2.06916	1.19463	9.22195	4.64615	3.97829	2.29687	85.2707	92.2205	6.0198	3.47554
c	942	1734	16244	18920	4.97886				9.1649				85.8562
c	930	2278	15617	18825	4.94024				12.1009				82.9588
c	852	1624	16613	19089	4.4633	4.79413	0.287157	0.16579	8.50752	9.92445	1.91333	1.10466	87.0292	85.2814	2.09517	1.20965
d	7421	3516	8217	19154	38.7439				18.3565				42.8997
d	7446	3730	8140	19316	38.5484				19.3104				42.1412
d	6505	3985	8606	19096	34.0647	37.119	2.64687	1.52817	20.8682	19.5117	1.26792	0.732036	45.067	43.3693	1.51839	0.876642
e	474	494	18496	19464	2.43527				2.53802				95.0267
e	360	285	18899	19544	1.842				1.45825				96.6998
e	502	758	18159	19419	2.5851	2.28745	0.392983	0.226889	3.90339	2.63322	1.22535	0.707456	93.5115	95.0793	1.59477	0.920743
f	735	613	17865	19213	3.82553				3.19055				92.9839
f	1031	537	17511	19079	5.40385				2.81461				91.7815
f	1909	248	16509	18666	10.2272	6.48551	3.33507	1.9255	1.32862	2.44459	0.984571	0.568443	88.4442	91.0699	2.35202	1.35794	Untreated
g	456	403	18376	19235	2.37068				2.09514				95.5342
g	478	414	18135	19027	2.51222				2.17586				95.3119
g	1248	493	17331	19072	6.54362	3.80884	2.36945	1.368	2.58494	2.28531	0.262606	0.151616	90.8714	93.9058	2.63023	1.51856	IAV ApoBDs 1000
h	1496	2237	14804	18537	8.07035				12.0678				79.8619
h	1365	1873	15777	19015	7.17854				9.85012				82.9713
h	2006	2162	14852	19020	10.5468	8.59856	1.74515	1.00756	11.367	11.095	1.13357	0.654467	78.0862	80.3065	2.47272	1.42762	IAV 100000
i	3943	3024	11609	18576	21.2263				16.2791				62.4946
i	3564	4110	10781	18455	19.3118				22.2704				58.4178
i	4941	3269	10463	18673	26.4607	22.3329	3.70066	2.13658	17.5066	18.6853	3.16482	1.82721	56.0328	58.9817	3.26763	1.88656	Cells
j	352	288	18579	19219	1.83152				1.49852				96.67
j	337	497	18476	19310	1.74521				2.5738				95.681
j	670	414	17898	18982	3.52966	2.3688	1.00626	0.580966	2.18101	2.08444	0.544105	0.314139	94.2893	95.5468	1.19598	0.6905	UV ApoBDs
k	3236	9278	6715	19229	16.8287				48.25				34.9212
k	3246	8767	7120	19133	16.9655				45.8214				37.2132
k	3313	8690	6908	18911	17.5189	17.1044	0.365448	0.210991	45.9521	46.6745	1.36603	0.788675	36.529	36.2211	1.1766	0.679308	UV ApoBDs + IAV

## Sheet: F3D
NP neg	NP pos	sum	NP pos	ave	st dev	st er
594	2	596	0.33557
1494	1	1495	0.0668896
1943	2	1945	0.102828	0.168429	0.14586	0.0842121
523	7	530	1.32075
390	4	394	1.01523
1776	9	1785	0.504202	0.946728	0.412564	0.238194
1096	638	1734	36.7935
1271	1007	2278	44.2054
676	950	1626	58.4256	46.4749	10.9931	6.34689
2541	990	3531	28.0374
2668	1071	3739	28.644
3040	960	4000	24	26.8938	2.52439	1.45746
494	0	494	0
285	0	285	0
756	1	757	0.1321	0.0440335	0.0762682	0.0440335
609	4	613	0.652529
536	1	537	0.18622
241	7	248	2.82258	1.22044	1.40695	0.8123	Untreated
376	27	403	6.69975
396	20	416	4.80769
455	38	493	7.70791	6.40512	1.47239	0.850083	IAV ApoBDs 1000
1154	1096	2250	48.7111
711	1165	1876	62.1002
906	1260	2166	58.1717	56.3277	6.8824	3.97356	IAV 100000
1785	1246	3031	41.1085
2587	1549	4136	37.4516
2121	1163	3284	35.4141	37.9914	2.88533	1.66585	Cells
285	3	288	1.04167
494	3	497	0.603622
410	4	414	0.966184	0.870491	0.234177	0.135202	UV ApoBDs
2450	6844	9294	73.6389
2516	6265	8781	71.3472
2296	6382	8678	73.5423	72.8428	1.29611	0.748311	UV ApoBDs + IAV

[truncated: 33 more sheets: F3E, F3F, F3G, F3I, F4c, F4d-k, F5b, f6a, F6B, F6C,D, E, Fig 6f, F6G, Fig1, J, Fig6k, Fgi, Fig6m, SF1a, SF1b, SF1e, SF5a …]
